# Supplementary material for: Inferred vs Realized Patterns of Gene Flow: An Analysis of Population Structure in the Andros Island Rock Iguana
Source: PLoS One. 2014 Sep 17;9(9):e106963. doi: 10.1371/journal.pone.0106963 (PMC4167547; doi:10.1371/journal.pone.0106963)
Supplement: Table S3 — Genotyped individuals. Excel spreadsheet containing the complete list of genotyped individuals used in this study. (XLSX) [file pone.0106963.s005.xlsx]

## Sheet: Sheet1
		Loci
Individual ID	Sampling Pop ID	F519		F478		C6		C124		Z99		D136		Z65		CCSTE02		Z13		CIDK177		Z494		Z154		Z106		CCCYC9		CCYC16		CCYC31
1	1	331	331	222	222	134	134	210	210	122	131	178	201	167	167	293	293	276	276	264	264	197	197	229	229	184	184	206	206	177	187	185	191
2	1	331	331	214	222	134	134	210	240	122	122	178	186	167	167	293	293	276	276	264	264	197	210	229	229	184	190	206	206	177	177	185	191
3	1	331	331	222	222	134	134	210	240	122	122	178	178	167	167	293	293	276	276	264	264	197	197	229	229	-9	-9	-9	-9	-9	-9	-9	-9
4	1	331	335	214	222	134	134	210	240	122	131	178	186	167	167	288	293	276	276	264	264	197	197	229	229	184	190	206	206	177	177	185	187
5	2	331	331	210	214	140	140	248	248	131	131	182	182	167	167	290	295	276	276	264	266	210	210	229	229	190	190	206	206	177	179	187	187
6	3	345	345	214	222	134	140	248	248	131	131	186	189	167	167	288	295	276	276	262	266	197	210	229	229	184	190	206	206	177	177	187	197
7	3	345	345	222	222	140	140	248	248	131	131	186	186	167	169	288	295	276	276	262	264	210	210	229	229	190	190	206	206	179	179	185	197
8	3	-9	-9	-9	-9	134	140	248	248	131	131	-9	-9	167	169	295	295	276	276	262	273	197	197	229	229	-9	-9	-9	-9	-9	-9	-9	-9
9	3	331	335	214	222	134	134	248	248	131	131	182	186	167	169	288	295	-9	-9	262	266	197	197	229	229	190	190	206	206	179	179	185	187
10	4	-9	-9	218	222	131	140	244	248	131	133	174	174	167	167	290	291	-9	-9	266	273	197	197	229	229	179	188	206	206	179	179	187	197
12	5	341	353	216	222	131	139	223	227	133	133	193	193	169	169	290	295	269	269	273	273	214	214	225	225	179	188	206	206	173	177	191	191
13	5	339	341	218	222	139	139	214	223	133	133	174	193	169	169	290	295	276	276	273	273	214	214	231	231	186	188	-9	-9	173	177	191	191
14	6	339	353	222	222	130	140	214	223	133	133	174	174	167	167	290	295	-9	-9	258	273	206	214	231	231	188	188	206	206	177	177	191	191
15	6	341	353	222	222	130	140	223	227	133	133	174	174	165	167	290	295	276	276	273	277	206	214	214	214	188	188	206	206	177	177	191	191
16	6	339	353	222	222	130	140	223	223	133	133	174	174	165	167	290	295	276	276	273	277	206	208	231	231	188	188	206	206	177	177	191	191
17	6	353	355	218	218	140	140	223	227	131	131	182	189	167	167	288	290	-9	-9	273	273	197	206	229	229	179	179	206	206	187	187	191	191
18	7	337	353	218	222	130	140	223	227	133	133	182	189	160	165	290	290	-9	-9	277	277	214	214	229	229	179	179	206	206	177	187	191	191
19	8	337	339	218	218	136	136	227	240	133	133	162	205	160	165	290	299	271	276	277	277	197	206	225	225	179	186	206	206	177	177	191	191
20	8	341	353	222	222	136	140	227	231	131	133	162	186	160	169	290	290	276	276	268	275	206	206	229	229	188	188	206	206	173	177	191	191
21	8	337	341	218	222	136	140	227	227	133	133	162	186	160	165	290	290	276	276	273	275	206	214	229	229	179	188	206	206	173	177	191	191
22	8	337	337	222	222	130	134	214	240	131	131	174	182	165	165	290	290	276	283	268	275	214	214	229	229	186	188	206	206	173	177	191	191
23	9	341	355	222	222	136	140	214	227	133	133	174	197	165	167	288	290	276	276	273	273	197	206	225	229	179	186	206	206	173	173	191	191
24	10	339	339	222	222	136	140	214	223	133	133	162	182	165	169	288	290	276	276	268	275	197	214	214	229	179	188	-9	-9	-9	-9	-9	-9
25	10	337	339	222	222	136	136	223	223	133	133	162	174	165	165	290	290	276	276	277	277	197	210	214	229	186	186	206	206	177	177	191	191
26	10	339	339	218	222	125	140	227	240	133	133	170	189	160	169	290	295	276	283	264	277	206	206	229	229	179	179	206	206	173	173	191	191
27	10	339	341	222	222	136	140	223	231	133	133	186	189	165	165	288	295	271	276	268	277	197	210	214	225	186	188	206	216	173	177	191	191
28	10	339	341	222	222	136	140	223	240	133	133	174	193	-9	-9	290	290	276	276	271	275	197	197	214	225	179	188	206	206	173	173	191	191
29	10	339	341	222	222	136	140	223	240	133	133	162	193	160	160	288	295	276	276	264	275	206	214	214	229	186	188	206	216	173	177	191	191
30	10	339	341	222	222	-9	-9	214	227	133	133	182	193	-9	-9	290	291	276	276	277	277	214	214	229	229	188	188	206	216	177	177	191	191
31	10	339	341	222	222	136	140	223	227	133	133	186	189	165	165	288	299	271	276	264	271	197	210	225	229	179	188	206	216	173	177	191	191
32	10	339	353	222	222	136	136	227	240	133	133	174	174	165	169	291	295	276	276	264	271	206	206	225	229	186	186	206	206	177	177	191	191
33	10	339	341	218	222	140	140	214	240	133	133	170	189	160	169	290	299	276	276	264	271	206	206	214	229	179	188	206	206	-9	-9	191	191
34	10	337	341	222	222	136	140	223	231	133	133	186	189	167	167	290	290	276	276	271	275	210	214	214	231	179	192	206	206	173	177	191	191
35	10	341	341	218	222	136	140	214	240	-9	-9	162	193	165	169	288	295	-9	-9	264	277	206	214	-9	-9	179	186	-9	-9	-9	-9	191	191
36	10	341	351	218	222	140	140	223	231	-9	-9	166	174	165	169	288	291	276	276	264	271	197	206	214	225	179	188	206	216	173	173	191	191
37	10	339	345	218	222	125	134	223	240	133	133	182	186	160	169	288	295	271	276	268	281	206	206	229	229	179	188	206	206	173	177	191	191
38	10	339	339	216	222	140	140	214	227	133	133	162	166	165	169	288	295	271	276	266	277	210	214	225	229	186	188	206	216	173	177	191	191
39	10	339	339	216	222	130	140	227	227	133	133	162	182	165	169	288	290	276	276	268	277	206	214	214	229	179	188	206	206	173	173	191	191
40	10	339	339	218	222	136	140	214	231	133	133	174	193	160	165	288	288	276	276	268	277	206	214	214	229	179	188	206	206	177	177	191	191
41	10	339	339	218	222	136	140	214	231	133	133	162	174	165	165	288	299	276	276	271	273	206	214	214	229	179	186	206	206	177	177	191	191
42	10	337	339	216	222	136	140	231	240	133	133	162	182	160	167	288	290	276	276	273	281	214	214	229	231	188	188	206	206	173	177	191	191
43	10	339	341	218	222	140	140	227	240	133	133	182	189	160	165	290	299	276	276	264	271	197	206	214	231	179	188	206	216	173	187	191	191
44	10	337	341	222	222	136	140	231	231	133	133	174	193	165	165	288	295	276	276	273	277	206	214	214	214	179	188	206	206	177	177	191	191
45	10	341	341	222	222	140	140	227	240	133	133	186	189	165	165	290	290	271	276	266	271	-9	-9	-9	-9	-9	-9	206	206	177	187	191	191
46	10	339	339	222	222	136	140	214	223	133	133	162	174	165	167	290	290	276	276	268	271	206	214	214	229	179	188	206	206	177	177	191	191
47	10	339	345	218	222	134	140	227	227	131	133	182	189	169	169	295	299	271	276	268	281	197	206	-9	-9	179	188	206	206	177	187	191	191
48	10	341	345	218	222	136	136	223	227	133	133	174	189	165	165	288	290	276	276	271	273	214	214	225	229	186	186	206	216	173	177	191	191
49	10	341	353	216	222	140	140	223	231	133	133	182	189	165	165	290	291	271	276	271	281	206	214	229	229	179	188	206	206	187	187	191	191
50	10	339	339	222	222	136	136	223	223	133	133	170	193	160	165	290	290	276	276	273	275	197	206	214	214	188	188	206	216	173	173	191	191
51	10	339	341	218	218	136	140	223	240	131	133	193	193	165	167	288	299	276	283	264	268	197	206	229	229	179	179	206	216	177	187	191	191
52	10	339	341	218	222	136	140	214	223	133	133	182	193	165	167	-9	-9	271	276	-9	-9	210	214	-9	-9	-9	-9	206	206	173	177	191	191
53	10	339	341	218	222	136	140	214	223	133	133	186	189	165	169	295	299	271	276	264	268	-9	-9	-9	-9	-9	-9	206	206	173	177	191	191
54	10	337	339	222	222	136	136	223	227	133	133	174	182	165	165	288	290	276	276	271	273	210	210	229	229	186	188	206	206	173	177	191	191
55	10	337	339	220	222	136	140	227	240	133	133	162	182	167	169	290	290	276	276	266	271	206	214	229	231	179	188	206	206	177	177	191	191
56	10	339	339	216	222	136	140	231	240	133	133	174	182	165	169	290	291	276	276	268	271	206	206	229	229	186	186	206	206	173	177	185	191
57	10	339	339	222	222	136	136	223	223	133	133	162	182	160	165	288	290	276	276	273	277	206	214	229	229	186	188	206	206	173	177	185	191
58	10	337	341	-9	-9	140	140	210	231	133	133	174	189	167	169	290	291	276	276	264	275	206	214	214	229	188	188	206	216	173	177	191	191
59	10	339	341	222	222	130	136	223	240	133	133	162	193	-9	-9	-9	-9	276	276	273	275	206	206	229	229	188	188	206	206	173	177	191	191
60	10	339	339	222	222	136	140	214	227	133	133	174	174	160	167	290	295	276	276	271	273	206	214	-9	-9	186	186	206	206	173	177	191	191
61	11	335	341	216	222	134	140	214	223	133	133	182	189	165	169	290	295	276	276	266	268	197	197	229	229	186	188	206	206	173	177	191	191
62	11	341	341	218	222	130	140	223	227	133	133	174	182	169	169	288	295	276	276	258	273	206	206	214	214	179	188	206	206	173	187	191	191
63	11	341	341	216	222	136	140	214	214	133	133	174	186	167	169	288	295	276	276	264	277	206	214	229	231	186	192	206	206	173	187	191	191
64	11	339	341	222	222	140	140	214	223	133	133	174	186	160	165	288	290	276	276	268	271	214	214	229	229	188	188	206	221	173	177	191	191
65	11	339	341	216	222	136	140	227	231	133	133	174	186	165	169	290	295	276	276	271	273	208	214	214	229	188	188	206	206	177	187	191	191
66	12	339	353	216	222	130	140	223	227	133	133	182	186	167	169	295	295	276	276	271	271	206	214	231	231	179	179	206	221	173	173	191	191
67	12	341	341	222	222	136	140	223	227	133	133	174	174	160	167	288	288	276	276	268	273	214	214	225	229	179	186	206	221	173	177	191	191
68	12	-9	-9	-9	-9	-9	-9	-9	-9	133	133	162	174	-9	-9	-9	-9	-9	-9	271	273	206	214	231	231	186	188	206	221	173	177	191	191
69	12	339	339	222	222	140	140	227	227	133	133	162	182	165	165	290	291	271	276	273	273	206	206	225	229	179	188	206	206	173	173	187	191
70	12	339	339	218	222	140	140	210	227	133	133	174	182	165	165	288	291	271	276	273	273	206	206	225	225	186	188	206	221	173	173	191	191
71	12	-9	-9	222	222	140	140	227	235	133	133	162	174	165	169	288	295	276	276	273	273	197	214	214	229	179	188	206	206	173	177	191	191
72	12	339	339	216	222	130	140	223	227	133	133	189	193	165	165	288	290	276	276	273	273	210	214	225	225	188	188	206	206	173	187	191	191
73	12	339	341	222	224	140	145	214	223	133	133	174	182	160	167	288	290	276	276	268	273	206	214	229	231	186	188	206	221	173	177	191	191
74	12	339	341	222	224	140	145	214	223	133	133	162	193	165	169	295	295	271	276	271	275	206	214	229	229	186	188	206	206	177	177	191	191
75	12	341	345	218	222	136	140	223	240	133	133	162	182	167	167	288	290	276	276	273	277	206	214	214	214	186	188	206	206	177	177	187	191
76	12	337	345	222	222	136	140	-9	-9	133	133	182	182	165	165	290	291	276	276	273	273	206	210	225	229	188	188	-9	-9	-9	-9	-9	-9
78	12	341	341	222	222	136	140	223	227	133	133	174	174	160	169	288	288	276	276	273	273	210	214	225	225	179	186	206	221	173	173	191	191
79	12	339	339	222	222	140	145	227	227	133	133	189	189	165	165	288	288	271	276	271	271	-9	-9	-9	-9	188	188	206	221	173	173	187	191
80	12	339	341	216	222	136	140	223	227	133	133	182	193	165	165	290	291	271	283	268	273	206	206	214	225	188	188	206	206	173	177	191	191
81	12	341	351	216	222	130	140	223	227	133	133	162	174	165	165	290	295	276	276	273	273	197	206	214	229	179	186	206	206	177	177	191	191
82	12	341	355	222	222	136	140	223	223	133	133	174	182	167	167	288	290	276	276	268	273	206	214	229	231	179	188	206	221	173	177	191	191
83	12	339	341	222	222	136	136	214	227	-9	-9	174	182	160	165	288	288	276	283	268	273	-9	-9	-9	-9	-9	-9	206	206	173	177	191	191
84	12	339	339	216	216	140	145	223	235	133	133	182	193	165	165	290	290	276	276	273	273	206	214	214	225	188	188	206	206	177	187	191	191
85	12	339	339	222	222	140	145	214	231	133	133	174	182	160	169	288	295	276	276	273	273	206	214	225	225	179	188	206	221	173	177	191	191
86	12	-9	-9	-9	-9	-9	-9	-9	-9	-9	-9	162	193	169	169	291	299	276	276	-9	-9	210	210	-9	-9	179	179	206	221	173	177	191	191
87	12	341	341	222	222	136	140	223	227	133	133	174	182	167	169	288	288	276	276	268	271	206	214	225	229	186	188	206	206	173	177	191	191
88	12	339	353	216	218	140	140	214	227	133	133	162	182	165	167	295	295	276	276	273	273	197	210	225	231	188	188	206	206	173	187	191	191
89	12	337	339	218	222	-9	-9	223	227	133	133	170	193	-9	-9	290	291	276	276	268	271	206	214	229	229	188	188	206	206	173	177	185	191
90	12	339	355	216	222	136	140	227	227	133	133	174	189	165	165	288	295	271	276	271	271	197	197	229	229	186	188	206	206	173	177	191	191
91	12	339	339	218	222	140	140	227	227	131	133	174	182	165	169	290	295	-9	-9	271	277	214	214	225	225	188	188	206	221	173	173	191	191
92	12	339	341	218	218	136	140	210	223	133	133	182	182	-9	-9	291	295	271	276	271	271	210	214	225	229	188	192	206	221	173	173	187	191
93	12	337	339	222	222	136	136	227	227	131	131	174	182	165	165	288	288	271	271	271	275	206	206	229	229	186	188	206	221	177	177	187	191
94	12	341	353	218	222	140	140	227	235	133	133	182	210	165	167	288	291	276	276	268	273	206	214	214	229	179	188	206	221	173	173	191	191
95	12	337	341	222	224	130	140	223	227	133	133	182	189	165	167	288	295	276	276	266	268	206	214	214	229	179	188	206	206	173	173	187	191
96	12	353	353	216	216	130	140	214	227	133	133	162	186	160	167	295	295	276	276	271	271	197	206	214	231	179	188	206	206	187	187	191	191
97	12	339	339	220	222	140	145	227	235	133	133	174	189	165	165	288	290	276	276	273	273	206	206	225	225	-9	-9	206	206	173	177	191	191
98	12	339	339	222	222	140	140	214	214	133	133	174	182	165	167	290	295	276	276	273	273	-9	-9	225	229	179	188	206	206	173	187	191	191
99	12	339	353	216	218	140	140	214	227	133	133	182	210	165	165	290	291	271	276	268	273	206	206	214	214	186	188	206	206	173	177	191	191
100	12	339	339	216	218	136	136	227	227	131	131	182	189	165	169	291	295	276	276	273	273	197	206	225	231	188	188	206	206	173	187	191	191
101	12	-9	-9	222	222	136	136	223	227	131	131	174	182	165	165	288	288	271	271	271	275	206	206	229	229	186	188	206	221	177	177	187	191
102	12	339	339	-9	-9	140	145	210	214	133	133	182	189	165	167	291	291	271	271	273	277	197	206	225	229	179	188	206	221	173	177	191	191
103	13	339	339	210	216	130	130	227	227	133	133	174	189	160	167	291	295	276	276	273	273	206	214	225	229	184	192	206	206	173	177	185	191
104	13	331	339	222	222	130	140	214	231	133	133	186	193	165	167	295	295	271	271	271	277	206	206	229	231	188	192	-9	-9	-9	-9	187	191
105	13	339	339	222	222	130	130	214	214	133	133	174	189	165	167	288	290	276	276	273	277	197	206	214	229	179	186	206	206	173	173	191	191
106	13	339	341	222	222	140	145	227	231	133	133	174	189	160	167	288	290	271	276	273	273	206	214	229	231	188	188	206	206	187	187	191	191
107	14	337	341	214	214	136	140	214	227	133	133	174	174	165	167	290	290	276	276	258	277	197	206	214	229	186	186	206	221	173	187	191	191
108	14	-9	-9	208	222	131	131	214	231	133	133	174	174	165	165	291	291	276	276	258	277	197	206	214	214	-9	-9	206	221	173	173	191	191
109	14	339	341	210	222	130	140	227	227	133	133	174	193	167	167	288	295	276	276	271	277	197	206	229	229	186	186	206	206	173	187	187	187
110	14	339	341	210	214	130	140	227	227	133	133	174	193	165	167	288	290	276	276	277	277	206	206	229	229	186	188	221	221	173	173	-9	-9
111	14	339	339	218	222	130	140	214	231	133	133	174	189	160	165	295	295	276	276	258	275	197	206	229	231	186	192	206	221	173	177	191	191
112	14	341	341	214	218	130	140	227	227	133	133	174	174	160	167	290	295	276	276	277	277	197	214	231	231	192	192	206	206	173	173	191	191
113	15	337	341	222	222	140	140	227	227	133	133	174	210	160	165	288	291	276	276	273	273	206	206	214	225	184	186	206	221	173	177	187	191
114	15	345	353	222	222	130	136	223	227	133	133	193	197	160	165	291	291	276	276	273	273	206	214	229	229	179	188	206	206	173	177	191	191
115	15	-9	-9	208	222	130	140	227	227	133	133	174	174	160	165	288	290	271	276	273	273	-9	-9	225	229	184	192	-9	-9	-9	-9	-9	-9
116	15	335	337	216	222	140	140	223	227	133	133	174	174	160	167	-9	-9	276	276	273	273	206	206	225	229	184	186	206	206	173	173	-9	-9
117	15	339	353	218	222	140	145	-9	-9	125	133	174	189	167	167	290	295	271	276	273	273	206	214	229	229	179	186	206	221	173	177	187	187
118	15	339	341	218	222	130	136	223	227	133	133	174	186	160	160	290	295	276	276	266	277	206	206	225	229	186	188	206	221	173	187	191	191
119	15	339	345	222	222	130	140	223	235	133	133	178	186	167	181	290	291	276	276	273	277	206	210	225	229	179	186	216	221	173	177	191	191
120	16	339	339	216	222	140	140	227	235	131	133	162	174	165	169	290	290	271	276	-9	-9	-9	-9	-9	-9	-9	-9	206	206	173	177	191	191
121	16	339	339	216	222	140	140	227	235	131	133	189	193	165	169	290	290	276	276	268	271	214	214	225	225	179	188	206	206	173	177	191	191
122	16	339	339	218	222	136	140	223	227	133	133	162	182	165	165	288	291	276	276	266	271	210	214	214	231	186	188	206	216	173	187	191	191
123	16	339	339	218	222	130	130	214	214	133	133	193	210	169	169	291	295	271	276	268	271	210	214	229	229	179	179	206	216	173	177	191	191
124	16	339	339	218	222	-9	-9	-9	-9	131	133	182	182	-9	-9	290	290	-9	-9	266	266	-9	-9	-9	-9	188	188	206	206	173	177	191	191
125	16	341	341	216	222	136	136	235	235	133	133	182	189	165	165	291	295	271	276	268	271	197	214	229	229	186	188	206	206	173	177	191	191
126	16	-9	-9	216	222	140	140	227	227	133	133	182	189	165	169	291	295	276	276	268	271	197	214	229	229	186	188	206	206	177	177	191	191
127	16	-9	-9	218	222	140	140	223	223	133	133	174	174	165	167	290	295	271	276	273	277	206	214	229	231	179	188	206	206	177	177	191	191
128	16	339	345	222	222	136	145	231	235	133	133	162	182	165	169	290	295	276	276	266	271	214	214	229	229	188	188	206	206	173	177	191	191
129	16	339	339	222	222	136	140	214	227	133	133	182	193	-9	-9	290	295	276	283	273	281	197	206	229	231	188	188	206	216	173	177	191	191
130	17	339	341	216	222	136	140	223	227	131	133	162	174	165	167	290	295	276	276	258	281	210	214	229	229	179	186	206	206	173	173	191	191
131	17	339	341	218	222	136	136	227	235	133	133	174	174	-9	-9	290	295	276	276	270	273	206	210	214	229	179	186	206	206	173	177	191	191
132	17	339	345	216	222	136	136	223	223	133	133	166	174	167	169	290	299	276	276	273	281	197	197	229	229	179	179	216	216	167	173	187	191
133	17	341	341	218	222	130	136	223	223	131	133	166	174	165	167	290	299	276	276	258	273	206	210	229	229	188	188	206	206	173	177	191	191
134	17	339	341	218	222	-9	-9	-9	-9	131	133	162	178	-9	-9	290	290	276	276	273	273	210	214	229	229	179	186	206	206	177	177	191	191
136	17	339	341	216	218	140	145	223	235	133	133	174	174	165	165	290	299	276	276	273	281	210	210	229	229	179	188	206	206	173	177	-9	-9
137	17	339	339	218	222	140	140	231	235	131	133	174	210	165	165	290	290	276	276	258	281	197	210	229	229	179	186	206	206	173	177	191	191
138	17	337	339	218	222	130	130	227	235	131	133	174	174	165	169	295	299	276	276	270	270	210	214	225	229	179	179	206	206	173	173	191	191
139	17	339	341	218	222	136	140	227	240	131	133	174	210	165	167	290	290	276	276	273	273	214	214	225	229	179	186	206	206	173	187	191	191
140	17	341	341	216	218	130	140	231	231	133	133	162	174	165	169	290	299	276	276	273	281	206	214	229	229	179	188	206	206	177	177	191	191
141	17	339	341	216	218	130	140	231	240	133	133	162	166	165	167	-9	-9	276	276	258	273	214	214	229	229	179	188	-9	-9	-9	-9	-9	-9
142	17	341	345	216	222	136	136	231	235	133	133	162	166	165	167	290	299	276	276	258	273	197	214	225	229	179	179	206	206	177	177	187	191
143	17	341	341	216	218	136	145	231	235	131	131	162	174	165	167	290	290	276	276	258	281	210	210	229	229	179	186	206	206	173	173	187	191
144	17	337	339	216	216	136	140	223	231	131	133	162	174	167	169	295	299	276	276	258	273	197	210	229	229	179	179	206	206	173	177	170	170
145	17	339	341	216	216	136	140	235	240	131	133	162	210	160	165	290	299	276	276	270	273	210	214	229	229	179	186	206	206	173	177	191	191
146	17	339	341	218	222	136	140	231	235	133	133	162	166	-9	-9	290	299	276	276	258	273	214	214	225	229	186	188	206	216	173	177	191	191
147	17	341	341	218	222	145	145	223	231	131	133	162	174	167	169	-9	-9	276	276	266	271	197	210	229	229	186	186	206	216	173	177	191	191
148	17	337	341	216	222	136	140	227	240	131	133	174	210	160	167	290	299	276	276	258	273	210	214	229	229	186	186	206	206	177	187	-9	-9
149	17	339	341	218	222	136	136	231	240	133	133	162	210	160	167	290	299	276	276	258	273	210	214	229	229	179	186	206	206	177	187	-9	-9
150	17	337	341	218	222	130	136	223	231	131	133	174	193	169	169	290	290	276	276	273	275	210	214	229	229	179	188	206	216	173	173	191	191
151	17	339	341	218	222	136	140	223	227	133	133	174	174	165	169	290	295	276	276	270	281	206	210	229	229	179	186	206	206	177	177	191	191
152	17	341	341	216	222	130	136	231	231	133	133	166	174	165	165	290	290	276	276	273	273	214	214	225	225	179	188	206	206	177	187	191	191
153	17	337	341	218	222	136	136	231	235	131	131	162	193	160	165	290	293	276	276	266	273	214	214	225	229	179	179	206	206	167	177	191	191
154	17	339	345	222	222	136	136	227	235	133	133	162	182	169	169	290	295	276	276	273	281	210	214	214	229	186	186	206	206	173	173	191	191
155	17	339	339	218	218	130	136	223	223	133	133	174	193	165	165	290	299	276	276	273	275	214	214	225	229	179	179	206	216	173	173	191	191
156	17	339	345	218	222	130	136	227	235	133	133	174	174	169	169	290	295	276	276	270	273	210	214	225	229	179	186	206	206	173	173	191	191
157	17	339	339	218	218	130	140	223	227	133	133	162	193	165	167	290	290	276	276	258	273	206	214	229	229	179	186	206	216	173	187	191	191
158	17	339	341	218	222	130	140	223	231	131	133	162	174	165	167	290	290	276	276	273	281	197	214	229	229	184	188	206	206	173	173	191	191
159	17	337	339	218	222	136	145	223	223	131	133	174	174	165	169	295	299	276	276	258	273	197	210	229	229	179	188	206	206	177	177	191	191
160	17	337	339	216	218	140	140	227	240	131	131	162	193	167	169	290	291	276	276	273	281	197	197	229	229	186	188	216	216	173	177	191	191
161	17	339	341	218	218	136	145	223	231	131	131	162	166	169	169	290	299	276	276	273	281	197	214	229	229	184	188	216	216	173	173	191	191
162	17	339	341	216	222	136	136	231	231	131	131	162	174	165	167	290	290	276	276	258	258	197	210	229	229	186	188	206	206	173	173	187	191
163	17	339	341	218	222	136	140	235	235	133	133	162	174	160	165	290	290	276	276	270	273	197	210	229	229	179	188	206	206	167	173	191	191
164	17	337	339	222	222	136	140	223	227	131	133	162	162	165	167	290	290	276	276	258	273	210	210	229	229	179	186	206	206	173	177	191	191
165	17	341	341	218	222	130	140	223	223	133	133	166	174	165	169	290	290	276	276	273	273	210	214	214	225	188	188	206	206	173	177	191	191
166	17	337	337	218	218	136	140	223	240	131	133	166	193	160	169	290	299	276	276	273	281	210	214	229	231	188	188	206	216	173	177	191	191
167	18	341	341	216	218	145	145	231	231	133	133	162	162	165	169	290	290	276	276	266	281	197	210	229	229	179	179	206	216	173	187	-9	-9
168	18	341	345	216	218	136	136	223	240	133	133	162	162	167	169	290	290	276	276	281	281	197	197	229	229	186	188	206	206	173	173	191	191
169	18	339	341	218	218	136	140	227	235	131	133	174	210	165	165	290	290	276	276	266	273	210	214	229	229	179	188	-9	-9	-9	-9	-9	-9
170	18	345	345	218	222	136	145	223	223	131	133	162	174	160	169	290	290	276	276	281	281	210	210	229	229	179	179	206	216	167	173	191	191
171	19	341	351	218	218	136	140	231	235	131	131	166	174	167	169	290	299	276	276	268	273	206	214	229	229	179	188	206	206	177	187	187	191
172	19	341	341	218	218	140	140	231	235	131	131	162	174	160	167	295	299	276	276	275	285	214	214	229	231	186	186	206	216	167	173	187	187
173	19	339	339	216	218	136	136	223	244	133	133	162	189	169	169	291	299	276	276	271	281	210	214	229	229	186	186	206	206	-9	-9	191	191
174	19	341	341	216	218	140	145	231	235	131	133	166	178	169	169	290	290	276	276	273	273	214	214	229	229	188	188	206	206	173	177	191	191
175	20	341	341	218	222	130	145	227	227	131	133	162	189	181	181	290	291	276	276	277	277	206	210	225	229	179	179	206	216	173	173	191	191
176	20	337	341	218	222	130	145	227	227	133	133	162	189	167	167	290	299	276	276	258	277	206	210	229	229	179	184	206	206	173	173	187	191
177	20	339	339	222	224	136	140	223	223	131	131	162	162	160	181	290	299	276	276	268	273	206	206	229	229	186	186	206	216	173	173	187	170
178	20	339	341	218	222	140	145	223	227	133	133	162	162	160	160	299	299	276	276	273	281	206	206	229	229	186	188	206	206	173	173	187	191
179	21	337	339	222	222	134	140	231	240	133	135	162	189	181	181	290	290	276	276	281	281	206	206	-9	-9	186	186	206	206	173	177	187	191
180	21	337	341	218	222	140	140	214	227	133	133	174	189	160	181	295	299	276	276	277	281	-9	-9	229	229	184	188	206	216	173	177	187	191
181	22	341	341	218	222	134	140	214	235	133	133	174	189	165	165	288	295	276	276	258	281	206	210	229	229	184	186	206	206	173	177	187	187
182	22	341	341	222	224	134	140	223	235	131	133	162	189	167	167	288	290	276	276	273	273	206	206	229	229	186	186	206	206	173	173	185	191
183	22	337	341	224	226	134	140	235	235	131	131	162	189	167	167	288	290	276	276	273	273	206	206	-9	-9	186	186	206	206	173	173	185	191
185	22	337	341	224	226	134	140	223	235	131	133	162	189	167	167	288	290	276	276	273	273	206	206	225	229	186	186	206	206	173	177	187	191
186	22	339	341	222	226	140	140	235	235	131	133	174	178	167	167	288	290	276	276	273	273	206	206	225	229	186	186	206	206	173	173	187	191
187	22	337	339	222	224	134	140	223	235	131	133	162	178	160	167	290	290	276	276	273	273	206	214	229	229	186	186	206	206	173	173	185	187
188	22	337	339	222	224	140	140	223	231	131	131	178	178	160	167	288	290	276	276	273	273	206	214	229	229	186	186	206	206	173	177	187	187
189	23	335	337	222	222	130	134	214	240	131	131	162	189	165	167	290	290	276	276	281	281	206	210	229	229	186	188	206	206	173	173	191	191
190	23	337	337	218	222	130	134	214	240	131	131	162	162	169	169	290	299	276	276	264	266	206	206	229	229	188	188	206	206	173	177	191	191
191	23	337	337	218	222	130	145	214	214	131	131	162	162	165	165	290	299	276	276	266	281	206	210	229	229	188	188	-9	-9	-9	-9	-9	-9
192	23	337	337	222	226	134	145	235	235	131	133	189	189	167	181	290	290	276	276	268	281	210	210	225	225	186	186	206	206	187	187	185	191
